# Supplementary material for: Pathosphere.org: pathogen detection and characterization through a web-based, open source informatics platform
Source: BMC Bioinformatics. 2015 Dec 29;16:416. doi: 10.1186/s12859-015-0840-5 (PMC4696252; doi:10.1186/s12859-015-0840-5)
Supplement: Additional file 1: — (zip 23 kb) [file 12859_2015_840_MOESM1_ESM.zip]

Archive with 3 entries (3 files):
- Illumina_1.pdf
- Ion_Chip1.pdf
- 454_1.pdf
